# Supplementary material for: The anti-inflammatory effect of dimethyl trisulfide in experimental acute pancreatitis
Source: Sci Rep. 2023 Oct 5;13:16813. doi: 10.1038/s41598-023-43692-9 (PMC10556037; doi:10.1038/s41598-023-43692-9)
Supplement: Supplementary file 2 — Supplementary Information 2. [file 41598_2023_43692_MOESM2_ESM.xlsx]

## Sheet: Fig. 1-3
			Water content (%)		Oedema (scores)		Leukocyte infiltration (scores)		Cellular damage (%)		MPO (U/g tissue)		n (animal number)
	Figure name	Group	Mean value	Standard Deviation (SD)	Mean value	Standard Deviation (SD)	Mean value	Standard Deviation (SD)	Mean value	Standard Deviation (SD)	Mean value	Standard Deviation (SD)	per group	total
	Fig. 1	Control	77.5788	3.82566	0.1	0.223607	0	0	1	2.23607	0.136711	0.116396	6	42
		Caer	80.8325	2.23506	1.44444	0.501848	1.77778	0.714272	33.4722	7.51696	0.6984	0.150514	9
		Caer + DMTS 2x50	82.7131	2.94376	2.375	0.478714	2.125	0.478714	29.3616	13.4017	N.A.	N.A.	9
		Caer + DMTS 2x75	83.1955	2.90057	1.08333	0.375771	1.2619	0.469999	22.0238	3.65963	0.530632	0.214324	9
		Caer + DMTS 2x100	80.5079	5.77883	1.03125	0.274359	1	0.590937	18.2292	4.9689	0.406066	0.165326	9
	Fig. 2	Control	71.558	1.99761	0.0833333	0.144338	0.0833333	0.144338	1.66667	2.88675	0.0780496	0.0207584	4	25
		EtOH-POA	82.7165	2.87512	1.64286	0.574767	1.57143	0.472456	35.7143	4.94012	0.892303	0.339914	7
		EtOH-POA + DMTS 3x75	82.2804	3.11186	1.13889	0.485913	0.666667	0.353553	23.6111	6.13788	0.377973	0.132236	9
		EtOH-POA + DMTS 3x100	80.8693	2.12065	1.3	0.67082	0.65	0.285044	15.5	3.7081	0.324481	0.159126	5
	Fig. 3	Control	73.1376	0.901988	0.142857	0.243975	0.0357143	0.0944911	1.14286	2.0354	N.A.	N.A.	9	27
		LO	88.6194	1.6845	2.7	0.273861	3.3	0.570088	75.8	13.4425	N.A.	N.A.	6
		LO + DMTS 2x50	87.0946	1.58764	2.5	0	2.8	0.273861	66.5	18.1659	N.A.	N.A.	6
		LO + DMTS 4x25	81.6872	3.39989	2.14286	0.899735	2.5	0.645497	46.4286	33.4121	N.A.	N.A.	6

## Sheet: Fig. S1-5
			Water content (%)		Oedema (scores)		Leukocyte infiltration (scores)		Cellular damage (%)		MPO (U/g tissue)		n (animal number)
	Figure name	Group	Mean value	Standard Deviation (SD)	Mean value	Standard Deviation (SD)	Mean value	Standard Deviation (SD)	Mean value	Standard Deviation (SD)	Mean value	Standard Deviation (SD)	per group	total
	Fig. S1	Control	76.283	1.637	0.1	0.224	0.05	0.112	0.14	0.111	0.6	1.342	6	12
		DMTS 2x100	77.157	2.866	0.167	0.289	0.1	0.224	0.182	0.08	1	2.236	6
	Fig. S2	Control	70.9651	1.57106	0.125	0.25	0.125	0.25	0.5	1	N.A.	N.A.	6	24
		Caer	81.9829	3.13117	1.8	0.273861	2.2	0.447214	32.5	16.1051	N.A.	N.A.	6
		Caer + DMTS 4x50	80.2328	1.28491	1.25	0.645497	1.25	0.5	11	9.47804	N.A.	N.A.	6
		Caer + DMTS 4x75	81.0549	0.683967	1.5	0.5	1.2	1.15109	10.4	9.8387	N.A.	N.A.	6
	Fig. S3	Control	74.661	0.582	0.125	0.25	0.125	0.25	1.25	2.5	N.A.	N.A.	6	12
		DMTS 4x75	73.536	0.752	0.167	0.289	0.167	0.289	1.667	2.887	N.A.	N.A.	6
	Fig. S4	Control	72.0581	1.62644	0.0666667	0.11547	0.166667	0.144338	0.833333	1.44338	0.0713829	0.0114553	4	20
		EtOH-POA	82.9911	2.97568	1.75	0.559017	1.82143	0.278174	35.7143	4.72456	0.889652	0.341896	7
		EtOH-POA + DMTS 3x75	82.4872	2.04603	1.69444	0.873014	1.47222	0.654843	37.2222	7.94949	0.674915	0.378078	9
	Fig. S5	Control	72.941	0.878	0.125	0.25	0.063	0.125	0.25	0.5	N.A.	N.A.	6	18
		DMTS 2x50	73.541	1.522	0.375	0.479	0.25	0.5	0.625	1.25	N.A.	N.A.	6
		DMTS 4x25	73.478	1.876	0.25	0.289	0.25	0.289	0.625	1.25	N.A.	N.A.	6

## Sheet: Fig. 4
			Moving duration (s)		Total distance (cm)		n (animal number)
	Figure name	Group	Mean value	Standard Deviation (SD)	Mean value	Standard Deviation (SD)	per group	total
	Fig. 4A and 4B	Control	216.115	20.4343	2886.9	389.059	5	29
		Caer	211.628	10.6129	2801.28	152.71	7
		Caer + DMTS 2x75	211.21	11.75	2625.37	454.194	10
		Caer + DMTS 2x100	195.81	18.5356	2042.31	281.532	7
	Fig. 4C	Control	219.415	23.5343	2899.4	383.059	5	10
		DMTS 2x100	235.985	23.2854	3360.88	885.445	5

## Sheet: Fig. 5 and S6
		Relative HSP72 expression (arbitrary unit)			n (animal number)
	Figure name	Group	Mean value	Standard Deviation (SD)	per group	total
	Fig. 5	Control	0.974762	0.320692	4	16
		Caer	0.931087	0.269347	4
		Caer + DMTS 2x75	1.78521	0.365092	4
		Caer + DMTS 2x100	1.88466	0.382932	4
	Fig. S6	Control	0.950585	0.202276	4	8
		DMTS 2x100	0.924595	0.200794	4

## Sheet: Fig. 6
	Acinar viability - MTT measurements (%)									Toxicity - PI measurements (%)
	Figure name	Group	Mean value	Standard Deviation (SD)	n (wells with cells)		n (animal used for acinar isolation)			Figure name	Group	Time	Mean value	Standard Deviation (SD)	n (wells with cells)		n (animal used for acinar isolation)
					per group	total	per group	total							per group	total	per group	total
	Fig. 6A	Control	100	4.76317	4	18	2	2		Fig. 6B	Control	4 h	5.1329	4.44665	6	54	3	3
		Poly80	95.0898	5.54031	4		2					6 h	5.10121	4.83362	6		3
		DMTS	97.7985	5.6861	4		2					8 h	8.35623	6.19542	6		3
		TX	6.64638	3.89058	6		2				Poly80	4 h	6.22066	3.83184	6		3
	Fig. 6C	Control	100	4.65356	4	18	2	2				6 h	4.69781	4.45178	6		3
		H2O2	95.0898	5.54031	4		2					8 h	10.4775	3.10288	6		3
		H2O2 + DMTS	97.7985	5.6861	4		2				DMTS	4 h	3.38098	3.49978	6		3
		TX	6.73726	3.71231	6		2					6 h	2.96398	2.79134	6		3
	Fig. 6G	Control	100	5.952	4	32	2	2				8 h	7.49421	4.13698	6		3
		0.1 CDC	73.6599	6.79365	4		2			Fig. 6D	Control	4 h	1.69732	1.42133	6	54	3	3
		0.3 CDC	70.9108	7.37629	4		2					6 h	1.86618	1.02175	6		3
		0.5 CDC	11.0166	3.20804	4		2					8 h	3.83129	4.01376	6		3
		Control (DMTS)	95.8316	5.23328	4		2				H2O2	4 h	55.5113	9.09939	6		3
		DMTS + 0.1 CDC	94.424	8.37602	4		2					6 h	55.3998	4.12025	6		3
		DMTS + 0.3 CDC	103.675	2.0043	4		2					8 h	58.3578	4.11713	6		3
		DMTS + 0.5 CDC	33.1201	5.33882	4		2				H2O2 + DMTS	4 h	28.5782	9.86171	6		3
												6 h	44.0115	4.08287	6		3
												8 h	49.7589	5.7494	6		3
										Fig. 6E	Control	4 h	1.28558	1.59	6	54	3	3
												6 h	1.89954	0.982971	6		3
												8 h	3.91534	1.85169	6		3
											Caer	4 h	5.25278	2.38955	6		3
												6 h	11.4615	4.16948	6		3
												8 h	19.4151	4.35938	6		3
											Caer + DMTS	4 h	4.1875	1.94831	6		3
												6 h	7.89127	2.54603	6		3
												8 h	10.3087	4.0574	6		3
										Fig. 6F	Control	4 h	5.12494	1.41267	6	54	3	3
												6 h	5.10046	1.12135	6		3
												8 h	8.36038	1.25169	6		3
											L-arg	4 h	12.6757	5.83362	6		3
												6 h	21.1392	1.45178	6		3
												8 h	33.05	1.29134	6		3
											L-arg + DMTS	4 h	8.05832	1.63235	6		3
												6 h	10.393	1.26436	6		3
												8 h	17.4575	1.60278	6		3
										Fig. 6H	Control	4 h	1.63425	1.46734	6	54	3	3
												6 h	1.90035	1.03975	6		3
												8 h	3.78524	4.02371	6		3
											CDC	4 h	19.0479	5.63536	6		3
												6 h	21.0929	5.70626	6		3
												8 h	24.67	5.04001	6		3
											CDC + DMTS	4 h	8.77359	1.66968	6		3
												6 h	10.1398	2.67308	6		3
												8 h	11.102	2.1625	6		3

## Sheet: Fig. 7 and S9
			Frequency (number of spikes/min)				n (animal used for acinar isolation)
	Figure name	Group	Mean value	Standard Deviation (SD)	n (value)		per group	total
	Fig. 7B	Cer	0.8375	0.144938	10	20	4	4
		Cer + DMTS	0.875	0.102062	10		4
			Calcium response (average height of spikes)
	Fig. 7C	Cer	1.21363	0.121548	10	20	4	4
		Cer + DMTS	1.44368	0.122624	10		4
			Calcium response (average height of peaks)				n (animal used for acinar isolation)
	Figure name	Group	Mean value	Standard Deviation (SD)	n (value)		per group	total
	Fig. 7E	Cer	2.16105	0.482873	10	20	4	4
		Cer + DMTS	1.8838	0.138457	10		4
			Area under curve (F340/380/Ft0 of 340/380 ×min)
	Fig. 7F	Cer	10.0245	0.861421	10	20	4	4
		Cer + DMTS	10.4834	0.300731	10		4
			Rate of decrease (F340/380/Ft0 of 340/380 /min)
	Fig. 7G	Cer	-0.713339	0.329325	10	20	4	4
		Cer + DMTS	-0.705588	0.223375	10		4
			ROS (arbitrary unit)		n (wells with cells)		n (animal used for acinar isolation)
	Figure name	Group	Mean value	Standard Deviation (SD)	per group	total	per group	total
	Fig. 7H	Menad (0 µM)	1.01284	0.00759143	5	40	2	2
		Menad (10 µM)	1.19133	0.022852	5		2
		Menad (30 µM)	1.22283	0.0192829	5		2
		Menad (50 µM)	1.19106	0.0280544	5		2
		Menad (0 µM) + DMTS (30µg/ml)	0.972813	0.0214261	5		2
		Menad (10 µM) + DMTS (30µg/ml)	1.05814	0.0154755	5		2
		Menad (30 µM) + DMTS (30µg/ml)	1.07188	0.011253	5		2
		Menad (50 µM) + DMTS (30µg/ml)	1.09412	0.0116605	5		2
			ROS (arbitrary unit)		n (wells with cells)		n (animal used for acinar isolation)
	Figure name	Group	Mean value	Standard Deviation (SD)	per group	total	per group	total
	Fig. S9	DMTS (0µg/ml)	1.04048	0.011939	5	35	2	2
		DMTS (1µg/ml)	1.05194	0.0137868	5		2
		DMTS (3µg/ml)	1.05875	0.0115733	5		2
		DMTS (10µg/ml)	1.05179	0.00558711	5		2
		DMTS (20µg/ml)	1.0783	0.00426197	5		2
		DMTS (30µg/ml)	1.04709	0.0134403	5		2
		DMTS (60µg/ml)	1.04217	0.0222503	5		2

## Sheet: Fig. 8 and S10
	Serum							Tissue
			Cys-SSH/Cys-SH (Ratio [-])		n (animal number)					Cys-SSH/Cys-SH (Ratio [-])		n (animal number)
	Figure name	Group	Mean value	Standard Deviation (SD)	per group	total		Figure name	Group	Mean value	Standard Deviation (SD)	per group	total
	Fig. 8A	Control	0.0110979	0.000941174	5	22		Fig. 8D	Control	0.0124716	0.000888701	5	22
		Caer	0.00959026	0.00149377	3				Caer	0.0139166	0.0022577	3
		Caer + DMTS 2x50	0.0142462	0.00413982	5				Caer + DMTS 2x50	0.0132423	0.00290885	5
		Caer + DMTS 2x75	0.0238723	0.00792324	4				Caer + DMTS 2x75	0.0133145	0.00125324	4
		Caer + DMTS 2x100	0.0229021	0.00314745	5				Caer + DMTS 2x100	0.0150161	0.00364658	5
			GSSH/GSH (Ratio [-])		n (animal number)					GSSH/GSH (Ratio [-])		n (animal number)
	Figure name	Group	Mean value	Standard Deviation (SD)	per group	total		Figure name	Group	Mean value	Standard Deviation (SD)	per group	total
	Fig. 8B	Control	0.00330431	0.00117832	5	22		Fig. 8E	Control	0.0122207	0.00121649	5	22
		Caer	0.00353356	0.00228185	3				Caer	0.0117038	0.00122477	3
		Caer + DMTS 2x50	0.00468903	0.00288012	5				Caer + DMTS 2x50	0.0114195	0.00323261	5
		Caer + DMTS 2x75	0.00946357	0.00116332	4				Caer + DMTS 2x75	0.0113813	0.00149456	4
		Caer + DMTS 2x100	0.0109805	0.00401302	5				Caer + DMTS 2x100	0.0127794	0.0029292	5
			H2S (Area normalized to protein [-])		n (animal number)					H2S (Area normalized to protein [-])		n (animal number)
	Figure name	Group	Mean value	Standard Deviation (SD)	per group	total		Figure name	Group	Mean value	Standard Deviation (SD)	per group	total
	Fig. 8C	Control	230812	29551.3	5	22		Fig. 8F	Control	70063.1	16926.1	5	22
		Caer	221852	21880.6	3				Caer	43123.9	21248	3
		Caer + DMTS 2x50	314660	83472	5				Caer + DMTS 2x50	49619.1	18100.8	5
		Caer + DMTS 2x75	362121	34986.2	4				Caer + DMTS 2x75	45856.4	18363.1	4
		Caer + DMTS 2x100	444916	114363	5				Caer + DMTS 2x100	56671.6	15123	5
	Serum							Tissue
			Cys-SH (Area normalized to protein [-])		n (animal number)					Cys-SH (Area normalized to protein [-])		n (animal number)
	Figure name	Group	Mean value	Standard Deviation (SD)	per group	total		Figure name	Group	Mean value	Standard Deviation (SD)	per group	total
	Fig. S10A	Control	8.49912e+06	1.90303e+06	5	22		Fig. S10I	Control	5.36875e+06	2.39103e+06	5	22
		Caer	6.57152e+06	1.96307e+06	3				Caer	6.23689e+06	2.55792e+06	3
		Caer + DMTS 2x50	6.0059e+06	642255	5				Caer + DMTS 2x50	4.19569e+06	2.18929e+06	5
		Caer + DMTS 2x75	4.56161e+06	1.27553e+06	4				Caer + DMTS 2x75	5.28625e+06	2.49758e+06	4
		Caer + DMTS 2x100	5.60329e+06	869339	5				Caer + DMTS 2x100	6.13948e+06	2.57594e+06	5
			Cys-SSH (Area normalized to protein [-])		n (animal number)					Cys-SSH (Area normalized to protein [-])		n (animal number)
	Figure name	Group	Mean value	Standard Deviation (SD)	per group	total		Figure name	Group	Mean value	Standard Deviation (SD)	per group	total
	Fig. S10B	Control	93165.6	16037.2	5	22		Fig. S10J	Control	69722.8	39063.4	5	22
		Caer	61236.4	9711.64	3				Caer	78323.1	26992.1	3
		Caer + DMTS 2x50	86349.6	30055	5				Caer + DMTS 2x50	72395.5	42139.5	5
		Caer + DMTS 2x75	102944	22298.5	4				Caer + DMTS 2x75	70542.4	33777.7	4
		Caer + DMTS 2x100	129061	31374.8	5				Caer + DMTS 2x100	81091.4	34382.4	5
			GSH (Area normalized to protein [-])		n (animal number)					GSH (Area normalized to protein [-])		n (animal number)
	Figure name	Group	Mean value	Standard Deviation (SD)	per group	total		Figure name	Group	Mean value	Standard Deviation (SD)	per group	total
	Fig. S10C	Control	4.13935e+06	1.15758e+06	5	22		Fig. S10K	Control	1.20177e+07	2.37991e+06	5	22
		Caer	2.20724e+06	339237	3				Caer	5.0895e+06	959230	3
		Caer + DMTS 2x50	4.11847e+06	844342	5				Caer + DMTS 2x50	7.41086e+06	2.74935e+06	5
		Caer + DMTS 2x75	4.3792e+06	831860	4				Caer + DMTS 2x75	5.86308e+06	3.09998e+06	4
		Caer + DMTS 2x100	3.99907e+06	725587	5				Caer + DMTS 2x100	6.15821e+06	1.43199e+06	5
			GSSH (Area normalized to protein [-])		n (animal number)					GSSH (Area normalized to protein [-])		n (animal number)
	Figure name	Group	Mean value	Standard Deviation (SD)	per group	total		Figure name	Group	Mean value	Standard Deviation (SD)	per group	total
	Fig. S10D	Control	13855.8	6528.68	5	22		Fig. S10L	Control	150855	33643.6	5	22
		Caer	7313.33	4276.41	3				Caer	61396.2	18693.4	3
		Caer + DMTS 2x50	20272.2	12238.6	5				Caer + DMTS 2x50	96565.4	31207	5
		Caer + DMTS 2x75	40816.1	2933.02	4				Caer + DMTS 2x75	66038.1	36069.7	4
		Caer + DMTS 2x100	44356.7	18370.2	5				Caer + DMTS 2x100	83010.6	33182.6	5
			Lanth (Area normalized to protein [-])		n (animal number)					Lanth (Area normalized to protein [-])		n (animal number)
	Figure name	Group	Mean value	Standard Deviation (SD)	per group	total		Figure name	Group	Mean value	Standard Deviation (SD)	per group	total
	Fig. S10E	Control	268629	91963.7	5	22		Fig. S10M	Control	51339.5	37270	5	22
		Caer	195995	85487.5	3				Caer	48990.8	16328.1	3
		Caer + DMTS 2x50	155647	43120.2	5				Caer + DMTS 2x50	55603.5	14906.9	5
		Caer + DMTS 2x75	135293	51589.5	4				Caer + DMTS 2x75	74883.7	62848.8	4
		Caer + DMTS 2x100	198867	110033	5				Caer + DMTS 2x100	83186.6	55558.9	5
			HLanth (Area normalized to protein [-])		n (animal number)					HLanth (Area normalized to protein [-])		n (animal number)
	Figure name	Group	Mean value	Standard Deviation (SD)	per group	total		Figure name	Group	Mean value	Standard Deviation (SD)	per group	total
	Fig. S10F	Control	559602	297980	5	22		Fig. S10N	Control	176489	55620.4	5	22
		Caer	652672	291953	3				Caer	221596	55435.3	3
		Caer + DMTS 2x50	683291	211714	5				Caer + DMTS 2x50	181916	24820.4	5
		Caer + DMTS 2x75	608346	127612	4				Caer + DMTS 2x75	176051	36453.4	4
		Caer + DMTS 2x100	534618	207730	5				Caer + DMTS 2x100	197346	65159.7	5
			CTH (Area normalized to protein [-])		n (animal number)					CTH (Area normalized to protein [-])		n (animal number)
	Figure name	Group	Mean value	Standard Deviation (SD)	per group	total		Figure name	Group	Mean value	Standard Deviation (SD)	per group	total
	Fig. S10G	Control	4.89305e+06	1.55427e+06	5	22		Fig. S10O	Control	6.81571e+06	4.86217e+06	5	22
		Caer	2.62607e+06	107546	3				Caer	5.82984e+06	3.15356e+06	3
		Caer + DMTS 2x50	3.74024e+06	1.44706e+06	5				Caer + DMTS 2x50	6.97839e+06	3.37908e+06	5
		Caer + DMTS 2x75	2.31753e+06	765418	4				Caer + DMTS 2x75	3.53363e+06	1.02906e+06	4
		Caer + DMTS 2x100	4.69065e+06	3.09588e+06	5				Caer + DMTS 2x100	7.41389e+06	6.00139e+06	5
			CSSC (Area normalized to protein [-])		n (animal number)					CSSC (Area normalized to protein [-])		n (animal number)
	Figure name	Group	Mean value	Standard Deviation (SD)	per group	total		Figure name	Group	Mean value	Standard Deviation (SD)	per group	total
	Fig. S10H	Control	3.58974e+06	901711	5	22		Fig. S10P	Control	1.12973e+06	1.03335e+06	5	22
		Caer	2.1144e+06	363516	3				Caer	1.65003e+06	217369	3
		Caer + DMTS 2x50	1.59182e+06	531616	5				Caer + DMTS 2x50	1.11345e+06	674513	5
		Caer + DMTS 2x75	2.39946e+06	1.88708e+06	4				Caer + DMTS 2x75	1.37906e+06	651904	4
		Caer + DMTS 2x100	1.82085e+06	710554	5				Caer + DMTS 2x100	1.6955e+06	1.16908e+06	5

## Sheet: Analytes
	Analyte	Precursor (m/z)	Fragment (m/z)
	LMW method (Kinetex C18)
	cysteine (Cys-SH)	299	121
	cysteine-persulfide (Cys-SSH)	331	121
	glutathione (GSH)	485	356
	glutathione-persulfide (GSSH)	517	388
	sulfide (H2S)	389	252
	LMW method (Hypercarb)
	cystine (CSSC)	241	152
	lanthionine (Lanth)	209	120
	cystathionine (CTH)	223	134

## Sheet: Fig. S11
			TNF-α (pg/ml)		IL-1β (pg/ml)		n (animal number)
	Figure name	Group	Mean value	Standard Deviation (SD)	Mean value	Standard Deviation (SD)	per group	total
	Fig. S11	0	161.133	65.4163	50.1198	29.9742	4	30
		6	334.283	128.618	229.042	50.429	4
		10	383.498	177.123	189.722	125.89	4
		12	129.398	81.8437	77.4875	48.9938	6
		24	145.011	59.7987	56.1498	13.4969	6
		48	127.8	55.8973	35.6563	15.4548	6
